# Supplementary material for: Enhanced Bone Formation in Segmental Defect Healing Using 3D Printed Scaffolds Containing Bone Marrow Stromal Cells and Small Molecules Targeting Chondrogenesis and Osteogenesis
Source: Biomedicines. 2026 Jan 20;14(1):227. doi: 10.3390/biomedicines14010227 (PMC12838791; doi:10.3390/biomedicines14010227)
Supplement: Supplementary file 1 [file biomedicines-14-00227-s001.zip]

Archive with 1 entries (1 files):
- biomedicines-3983482-supplementary.pdf
